# Supplementary material for: Integrated Analysis of Metabolome and Transcriptome Provides Insights into Flavonoid Biosynthesis of Pear Flesh (Pyrus pyrifolia)
Source: Foods. 2025 Oct 30;14(21):3716. doi: 10.3390/foods14213716 (PMC12610558; doi:10.3390/foods14213716)
Supplement: Supplementary file 1 [file foods-14-03716-s001.zip]

Archive with 10 entries (10 files):
- Figure S1.jpg
- Figure S2.jpg
- Figure S3.jpg
- Figure S4.jpg
- Figure S5.jpg
- Supplementary Files Materials.pdf
- Table S1.xlsx
- Table S2.xlsx
- Table S3.xlsx
- Table S4.xlsx
