# Supplementary material for: Integrated Analysis of Metabolome and Transcriptome Provides Insights into Flavonoid Biosynthesis of Pear Flesh (Pyrus pyrifolia)
Source: Foods. 2025 Oct 30;14(21):3716. doi: 10.3390/foods14213716 (PMC12610558; doi:10.3390/foods14213716)
Supplement: Supplementary file 1 [file foods-14-03716-s001.zip › Table S1.xlsx]

## Sheet: Sheet1
Supplementary Table 1 The linear equation and correlation coefficient of the standard curve for flavonoid monomers
Index	Compounds	RT	Equation	r
Flavonoid_11	Hydroxysafflor yellow A	1.93	y = 553.42527 x + 642.13742	0.99645
Flavonoid_145	Procyanidin B2	2.2	y = 4.05792e-4 x + 6.66569e-4	0.99988
Flavonoid_202	Sieboldin	2.93	y = 1.21051e-6 x + 4.87011e-4	0.99351
Flavonoid_98	Hyperoside	2.65	y = 5.73435e4 x + 3.61059e4	0.99787
Flavonoid_197	Isorhamnetin 3-O-glucoside	2.93	y = 11168.28822 x - 662.88351	0.99878
Flavonoid_314	Cacticin	2.93	y = 11168.28822 x - 662.88351	0.99878
Flavonoid_323	Tamarixin	2.93	y = 11168.28822 x - 662.88351	0.99878
Flavonoid_244	Chlorogenic acid	2.13	y = 5.30075e-4 x + 2.59519e-4	0.99877
Flavonoid_263	Cryptochlorogenic acid	2.13	y = 5.30075e-4 x + 2.59519e-4	0.99877
Flavonoid_301	trans-Piceid	2.68	y = 1742.92497 x + 8330.42047	0.99343
