# Supplementary material for: Integrated Analysis of Metabolome and Transcriptome Provides Insights into Flavonoid Biosynthesis of Pear Flesh (Pyrus pyrifolia)
Source: Foods. 2025 Oct 30;14(21):3716. doi: 10.3390/foods14213716 (PMC12610558; doi:10.3390/foods14213716)
Supplement: Supplementary file 1 [file foods-14-03716-s001.zip › Table S2.xlsx]

## Sheet: Sheet1
Supplementary Table 2 The primer pairs used in the qRT-PCR
Primer name	Primer sequence	Amplified sequence length
PAL-F	5'-CCACACCAAGCAACAAGAGC-3'
PAL-R	5'-AGGGGCAAGCATGGAGTAAC-3'	134
4CL-F	5'-TGAGATTTGCATCCGTGGCT-3'
4CL-R	5'-CCACATAACCCACGTCACCA-3'	116
CHS-F	5'-AGCCACATACCCCGACTACT-3'
CHS-R	5'-TGGATTTGTCACACATGCGC-3'	92
CHI-F	5'-AGCTTGAGAGTGCAGTGAGG-3'
CHI-R	5'-GCTTCCCTTCGGTGCTAAAC-3'	186
FHT-F	5'-CATGTCCGGTGGCAAAAAGG-3'
FHT-R	5'-TCTTCGTCACCTCCCTCCAT-3'	164
FLS-F	5'-CTAGCCCTTGGAGTTGAGCC-3'
FLS-R	5'-AACCGCATTTGGCAGGTAGT-3'	129
F3’H-F	5'-CTTCGCCACCCCAAGATTCT-3'
F3’H-R	5'-TTCGAGGTAGGGAGAGTGGG-3'	166
DFR-F	5'-CACTGGACTTTCGCCGATCT-3'
DFR-R	5'-ACAAATGTAGCGACCCTCGG-3'	139
ANS-F	5'-GGCCTTCTTTGACCTTCCCA-3'
ANS-R	5'-AAGTCACGCTTGTCCTCTGG-3'	165
LAR-F	5'-ACATGATGTGGACAGGGCAG-3'
LAR-R	5'-CACCCCAGATTTCTCGACCC-3'	94
Histone-F	5'-GTCAAGAAGCCCCACAGATAC-3'
Histone-R	5'-CTGGAAACGCAGATCAGTCTTG-3'	153
