# Supplementary material for: Integrated Analysis of Metabolome and Transcriptome Provides Insights into Flavonoid Biosynthesis of Pear Flesh (Pyrus pyrifolia)
Source: Foods. 2025 Oct 30;14(21):3716. doi: 10.3390/foods14213716 (PMC12610558; doi:10.3390/foods14213716)
Supplement: Supplementary file 1 [file foods-14-03716-s001.zip › Table S3.xlsx]

## Sheet: data_table
Supplementary Table 3 Overview of Transcriptome Sequencing of Pulp from Heqing Xiaoshali and Lunan Huangpili at Different Developmental Stages
sample	library	raw_reads	raw_bases	clean_reads	clean_bases	error_rate	Q20	Q30	GC_pct
LF_50_1	FRAS240314532-1r	47759334	7.16G	47263266	7.09G	0.01	98.61	96.04	47.77
LF_50_2	FRAS240314533-1r	42750152	6.41G	42196222	6.33G	0.01	98.81	96.39	47.27
LF_50_3	FRAS240314534-1r	43149732	6.47G	42544770	6.38G	0.01	98.8	96.43	47.56
HF_50_1	FRAS240314535-1r	47026854	7.05G	46393496	6.96G	0.01	98.95	96.82	47.22
HF_50_2	FRAS240314536-1r	43245476	6.49G	42671308	6.4G	0.01	98.95	96.79	47.13
HF_50_3	FRAS240314537-1r	48195954	7.23G	47627222	7.14G	0.01	98.76	96.23	47.21
LF_80_1	FRAS240314538-1r	42679944	6.4G	41974526	6.3G	0.01	98.94	96.78	47.54
LF_80_2	FRAS240314539-1r	50494030	7.57G	49961764	7.49G	0.01	98.94	96.77	47.43
LF_80_3	FRAS240314540-1r	45563220	6.83G	45065980	6.76G	0.01	98.93	96.73	47.28
HF_80_1	FRAS240314541-1r	45828000	6.87G	45337668	6.8G	0.01	98.96	96.84	46.87
HF_80_2	FRAS240314542-1r	45299606	6.79G	44715900	6.71G	0.01	98.97	96.88	47.16
HF_80_3	FRAS240314543-1r	50131076	7.52G	49547462	7.43G	0.01	98.88	96.6	47.19
LF_110_1	FRAS240314544-1r	44368144	6.66G	43874974	6.58G	0.01	98.31	95.14	47.61
LF_110_2	FRAS240314545-1r	46663926	7G	46023040	6.9G	0.01	98.53	95.72	47.26
LF_110_3	FRAS240314546-1r	41631390	6.24G	41110350	6.17G	0.01	98.28	95.02	47.72
HF_110_1	FRAS240314547-1r	40628424	6.09G	39985992	6.0G	0.01	98.95	96.82	47.21
HF_110_2	FRAS240314548-1r	43681514	6.55G	42931000	6.44G	0.01	98.94	96.82	47.26
HF_110_3	FRAS240314549-1r	47940180	7.19G	47227678	7.08G	0.01	98.96	96.86	46.82
LF_140_1	FRAS240294112-2r	49980466	7.5G	48982530	7.35G	0.01	98.23	95.32	46.91
LF_140_2	FRAS240294113-2r	47746614	7.16G	46897688	7.03G	0.01	98.88	96.69	47
LF_140_3	FRAS240294114-2r	47181516	7.08G	46298242	6.94G	0.01	98.58	95.78	47.4
HF_140_1	FRAS240294115-2r	40283932	6.04G	39587052	5.94G	0.01	98.49	95.62	46.93
HF_140_2	FRAS240294116-2r	43758350	6.56G	43199470	6.48G	0.01	98.65	96.11	47.05
HF_140_3	FRAS240294117-2r	40639904	6.1G	40096262	6.01G	0.01	98.95	96.83	47.08
LF_170_1	FRAS240314550-1r	48636910	7.3G	48081272	7.21G	0.01	98.81	96.48	46.9
LF_170_2	FRAS240314551-1r	48157884	7.22G	47645466	7.15G	0.01	98.99	96.89	46.89
LF_170_3	FRAS240314552-1r	42718918	6.41G	42234128	6.34G	0.01	98.3	95.27	46.92
HF_170_1	FRAS240314553-1r	53459394	8.02G	52880156	7.93G	0.01	98.95	96.82	46.86
HF_170_2	FRAS240314554-1r	49767272	7.47G	49273798	7.39G	0.01	99.03	97	46.86
HF_170_3	FRAS240314555-1r	47263432	7.09G	46710678	7.01G	0.01	98.57	95.87	46.98
