# Supplementary material for: Integrated Analysis of Metabolome and Transcriptome Provides Insights into Flavonoid Biosynthesis of Pear Flesh (Pyrus pyrifolia)
Source: Foods. 2025 Oct 30;14(21):3716. doi: 10.3390/foods14213716 (PMC12610558; doi:10.3390/foods14213716)
Supplement: Supplementary file 1 [file foods-14-03716-s001.zip › Table S4.xlsx]

## Sheet: align_pct
Supplementary Table 4: Alignment and Detection of Transcriptome Sequencing Results with the Reference Genome
sample	total_reads	total_map	unique_map	multi_map	read1_map	read2_map	positive_map	negative_map	splice_map	unsplice_map	proper_map
LF_50_1	47263266	38024386(80.45%)	36097137(76.37%)	1927249(4.08%)	18096133(38.29%)	18001004(38.09%)	18063911(38.22%)	18033226(38.15%)	14035477(29.7%)	22061660(46.68%)	32318886(68.38%)
LF_50_2	42196222	36259097(85.93%)	34869868(82.64%)	1389229(3.29%)	17493403(41.46%)	17376465(41.18%)	17448050(41.35%)	17421818(41.29%)	13715200(32.5%)	21154668(50.13%)	31677838(75.07%)
LF_50_3	42544770	35437104(83.29%)	33830913(79.52%)	1606191(3.78%)	16970794(39.89%)	16860119(39.63%)	16927728(39.79%)	16903185(39.73%)	13180374(30.98%)	20650539(48.54%)	30734884(72.24%)
HF_50_1	46393496	40161128(86.57%)	38756012(83.54%)	1405116(3.03%)	19441108(41.9%)	19314904(41.63%)	19396234(41.81%)	19359778(41.73%)	15420700(33.24%)	23335312(50.3%)	35178062(75.83%)
HF_50_2	42671308	37476932(87.83%)	36240756(84.93%)	1236176(2.9%)	18179654(42.6%)	18061102(42.33%)	18133388(42.5%)	18107368(42.43%)	14579147(34.17%)	21661609(50.76%)	32875704(77.04%)
HF_50_3	47627222	42475953(89.18%)	41064249(86.22%)	1411704(2.96%)	20583409(43.22%)	20480840(43.0%)	20548191(43.14%)	20516058(43.08%)	15842038(33.26%)	25222211(52.96%)	37370456(78.46%)
LF_80_1	41974526	35522899(84.63%)	34133498(81.32%)	1389401(3.31%)	17123594(40.8%)	17009904(40.52%)	17101259(40.74%)	17032239(40.58%)	13486613(32.13%)	20646885(49.19%)	31237648(74.42%)
LF_80_2	49961764	42165664(84.4%)	40496894(81.06%)	1668770(3.34%)	20293027(40.62%)	20203867(40.44%)	20287403(40.61%)	20209491(40.45%)	16008287(32.04%)	24488607(49.01%)	36477854(73.01%)
LF_80_3	45065980	38972411(86.48%)	37614707(83.47%)	1357704(3.01%)	18851114(41.83%)	18763593(41.64%)	18842096(41.81%)	18772611(41.66%)	14855991(32.96%)	22758716(50.5%)	34015026(75.48%)
HF_80_1	45337668	40312222(88.92%)	38995348(86.01%)	1316874(2.9%)	19570949(43.17%)	19424399(42.84%)	19524453(43.06%)	19470895(42.95%)	15792896(34.83%)	23202452(51.18%)	35057546(77.33%)
HF_80_2	44715900	39377979(88.06%)	38001878(84.99%)	1376101(3.08%)	19067001(42.64%)	18934877(42.34%)	19023223(42.54%)	18978655(42.44%)	15228536(34.06%)	22773342(50.93%)	34503058(77.16%)
HF_80_3	49547462	43486321(87.77%)	41970037(84.71%)	1516284(3.06%)	21058116(42.5%)	20911921(42.21%)	21015496(42.41%)	20954541(42.29%)	16884334(34.08%)	25085703(50.63%)	37910574(76.51%)
LF_110_1	43874974	37263082(84.93%)	35862354(81.74%)	1400728(3.19%)	17990955(41.01%)	17871399(40.73%)	17934655(40.88%)	17927699(40.86%)	14566820(33.2%)	21295534(48.54%)	32727440(74.59%)
LF_110_2	46023040	40509268(88.02%)	39275075(85.34%)	1234193(2.68%)	19686789(42.78%)	19588286(42.56%)	19652284(42.7%)	19622791(42.64%)	16996578(36.93%)	22278497(48.41%)	35993064(78.21%)
LF_110_3	41110350	33751139(82.1%)	32302155(78.57%)	1448984(3.52%)	16207924(39.43%)	16094231(39.15%)	16156545(39.3%)	16145610(39.27%)	13172686(32.04%)	19129469(46.53%)	29177422(70.97%)
HF_110_1	39985992	35354807(88.42%)	34360746(85.93%)	994061(2.49%)	17238150(43.11%)	17122596(42.82%)	17202489(43.02%)	17158257(42.91%)	14079899(35.21%)	20280847(50.72%)	31329506(78.35%)
HF_110_2	42931000	37443304(87.22%)	36305031(84.57%)	1138273(2.65%)	18208157(42.41%)	18096874(42.15%)	18175910(42.34%)	18129121(42.23%)	14995271(34.93%)	21309760(49.64%)	33178846(77.28%)
HF_110_3	47227678	42078471(89.1%)	40936005(86.68%)	1142466(2.42%)	20532019(43.47%)	20403986(43.2%)	20487785(43.38%)	20448220(43.3%)	16846130(35.67%)	24089875(51.01%)	37458470(79.31%)
LF_140_1	48982530	41830547(85.4%)	40606349(82.9%)	1224198(2.5%)	20360521(41.57%)	20245828(41.33%)	20318920(41.48%)	20287429(41.42%)	16784670(34.27%)	23821679(48.63%)	36126340(73.75%)
LF_140_2	46897688	41140233(87.72%)	39986050(85.26%)	1154183(2.46%)	20059691(42.77%)	19926359(42.49%)	20023493(42.7%)	19962557(42.57%)	16741879(35.7%)	23244171(49.56%)	36261196(77.32%)
LF_140_3	46298242	39018348(84.28%)	37781857(81.61%)	1236491(2.67%)	18925342(40.88%)	18856515(40.73%)	18924548(40.88%)	18857309(40.73%)	15872469(34.28%)	21909388(47.32%)	33742802(72.88%)
HF_140_1	39587052	34673516(87.59%)	33763390(85.29%)	910126(2.3%)	16934311(42.78%)	16829079(42.51%)	16902676(42.7%)	16860714(42.59%)	13952766(35.25%)	19810624(50.04%)	30215128(76.33%)
HF_140_2	43199470	37581866(87.0%)	36573653(84.66%)	1008213(2.33%)	18328435(42.43%)	18245218(42.23%)	18321400(42.41%)	18252253(42.25%)	15287895(35.39%)	21285758(49.27%)	32663438(75.61%)
HF_140_3	40096262	35818543(89.33%)	34852780(86.92%)	965763(2.41%)	17464957(43.56%)	17387823(43.37%)	17453998(43.53%)	17398782(43.39%)	14659296(36.56%)	20193484(50.36%)	31664494(78.97%)
LF_170_1	48081272	43176930(89.8%)	41977378(87.31%)	1199552(2.49%)	21066455(43.81%)	20910923(43.49%)	21011788(43.7%)	20965590(43.6%)	17918641(37.27%)	24058737(50.04%)	37750194(78.51%)
LF_170_2	47645466	42819947(89.87%)	41587810(87.29%)	1232137(2.59%)	20838370(43.74%)	20749440(43.55%)	20819146(43.7%)	20768664(43.59%)	17858887(37.48%)	23728923(49.8%)	37338510(78.37%)
LF_170_3	42234128	36943511(87.47%)	35820031(84.81%)	1123480(2.66%)	17969678(42.55%)	17850353(42.27%)	17925568(42.44%)	17894463(42.37%)	15262910(36.14%)	20557121(48.67%)	31581328(74.78%)
HF_170_1	52880156	47801829(90.4%)	46565271(88.06%)	1236558(2.34%)	23370715(44.2%)	23194556(43.86%)	23317686(44.1%)	23247585(43.96%)	19521512(36.92%)	27043759(51.14%)	42562232(80.49%)
HF_170_2	49273798	43839126(88.97%)	42710246(86.68%)	1128880(2.29%)	21398060(43.43%)	21312186(43.25%)	21391898(43.41%)	21318348(43.27%)	17845874(36.22%)	24864372(50.46%)	37918538(76.95%)
HF_170_3	46710678	41506524(88.86%)	40401101(86.49%)	1105423(2.37%)	20276536(43.41%)	20124565(43.08%)	20222218(43.29%)	20178883(43.2%)	16761388(35.88%)	23639713(50.61%)	36565966(78.28%)
